# Supplementary material for: Evaluation of Antioxidant and Cytotoxic Activity of Hydro-Ethanolic Extracts Obtained from Steiractinia aspera Cuatrec
Source: Molecules. 2022 Jun 29;27(13):4186. doi: 10.3390/molecules27134186 (PMC9268250; doi:10.3390/molecules27134186)
Supplement: Supplementary file 1 [file molecules-27-04186-s001.zip]

Archive with 1 entries (1 files):
- molecules-1772759-supplementary.pdf
